# Supplementary material for: Hepatic Olfr734 Deficiency Worsens Hepatic Glucose Metabolism and Induces MASLD in Mice
Source: Nutrients. 2025 Jul 25;17(15):2426. doi: 10.3390/nu17152426 (PMC12348634; doi:10.3390/nu17152426)
Supplement: Supplementary file 1 [file nutrients-17-02426-s001.zip]

Archive with 4 entries (4 files):
- FS1 (5).png
- FS2 (5).png
- FS3 (2).png
- Table 1.docx
